# Supplementary material for: Hydrogen Gas-Grilling in Meat: Impact on Odor Profile and Contents of Polycyclic Aromatic Hydrocarbons and Volatile Organic Compounds
Source: Foods. 2024 Aug 2;13(15):2443. doi: 10.3390/foods13152443 (PMC11311495; doi:10.3390/foods13152443)
Supplement: Supplementary file 1 [file foods-13-02443-s001.zip]

Archive with 1 entries (1 files):
- foods-3093250-supplementary.pdf
